# Supplementary material for: The Importance of Socioeconomic Factors Associated with Maternal Nutrition Knowledge and Undernutrition Among Children Under Five
Source: Nutrients. 2025 Oct 24;17(21):3355. doi: 10.3390/nu17213355 (PMC12610531; doi:10.3390/nu17213355)
Supplement: Supplementary file 1 [file nutrients-17-03355-s001.zip]

Archive with 1 entries (1 files):
- nutrients-3906561-supplementary.pdf
